# Supplementary material for: The Population Structure of Glossina palpalis gambiensis from Island and Continental Locations in Coastal Guinea
Source: PLoS Negl Trop Dis. 2009 Mar 17;3(3):e392. doi: 10.1371/journal.pntd.0000392 (PMC2652410; doi:10.1371/journal.pntd.0000392)
Supplement: Table S1 — (0.13 MB XLS) [file pntd.0000392.s003.xls]

## Sheet: toutpopFis
Table S1. Sample locations, year of collection, sex and genotypes at microsatellite loci for all G. p. gambiensis individuals analysed.
Land	Year	Prefecture	District	Town	TrapName	Long	Lat	Trap	Sexe	Sample	X55.3		XpGp11		XpGp13		pGp24		XB104		XB110		C102		GpCAG		A10		pGp1
Continent	2005	Falessadé	Falessadé	Falessadé	Falessadé			1	M	P27	175	0	172	0	184	0	195	209	175	0	0	0	260	266	196	196
Continent	2005	Falessadé	Falessadé	Falessadé	Falessadé			1	M	P29	179	0	179	0	194	0	195	195	179	0	161	0	266	266	199	202
Continent	2005	Falessadé	Falessadé	Falessadé	Falessadé			1	M	P30	179	0	195	0	192	0	209	209	195	0	161	0	260	266	196	196
Continent	2005	Falessadé	Falessadé	Falessadé	Falessadé			1	M	P34	181	0	0	0	184	0	195	207	177	0	161	0	266	266	199	199
Continent	2005	Falessadé	Falessadé	Falessadé	Falessadé			1	F	P35	181	187	185	185	172	192	195	211	173	183	161	161	266	266	190	196
Continent	2005	Falessadé	Falessadé	Falessadé	Falessadé			1	M	P36	179	0	179	0	186	0	0	0	167	0	0	0	266	272	199	199
Continent	2005	Falessadé	Falessadé	Falessadé	Falessadé			1	M	P37	173	0	200	0	194	0	201	201	173	0	161	0	266	266	199	202
Continent	2005	Falessadé	Falessadé	Falessadé	Falessadé			1	F	P38	181	183	187	187	180	196	197	207	173	184	161	161	266	266	196	202
Continent	2005	Falessadé	Falessadé	Falessadé	Falessadé			1	M	P40	177	0	190	0	182	0	209	209	181	0	161	0	266	269	190	196
Continent	2005	Falessadé	Falessadé	Falessadé	Falessadé			1	M	P42	181	0	185	0	196	0	0	0	173	0	161	0	266	266	196	199
Continent	2005	Falessadé	Falessadé	Falessadé	Falessadé			1	F	P43	183	215	171	171	184	196	195	207	173	177	161	161	266	266	196	196
Continent	2005	Falessadé	Falessadé	Falessadé	Falessadé			1	F	P48	179	181	185	188	0	0	0	0	145	177	161	161	0	0	199	199
Continent	2005	Falessadé	Falessadé	Falessadé	Falessadé			1	F	P49	179	181	193	207	172	196	195	195	179	179	161	161	260	269	199	199
Continent	2005	Falessadé	Falessadé	Falessadé	Falessadé			1	F	P51	183	183	0	0	172	172	207	209	173	181	161	161	263	266	196	199
Continent	2005	Falessadé	Falessadé	Falessadé	Falessadé			1	F	P54	179	181	0	0	190	198	195	201	173	186	161	161	266	266	199	202
Continent	2005	Falessadé	Falessadé	Falessadé	Falessadé			1	F	P55	179	185	187	195	172	192	195	195	173	195	161	161	260	269	199	199
Continent	2005	Falessadé	Falessadé	Falessadé	Falessadé			1	F	P56	173	179	179	195	172	172	201	207	173	177	159	159	263	269	196	199
Continent	2005	Falessadé	Falessadé	Falessadé	Falessadé			1	F	P57	173	179	181	187	184	186	197	207	181	195	161	161	0	0	196	199
Continent	2005	Falessadé	Falessadé	Falessadé	Falessadé			1	F	P59	179	179	0	0	190	190	195	195	173	179	161	161	0	0	196	202
Continent	2005	Falessadé	Falessadé	Falessadé	Falessadé			1	F	P61	175	187	171	193	184	196	197	197	173	177	151	161	251	266	199	199
Continent	2005	Falessadé	Falessadé	Falessadé	Falessadé			1	F	P127	0	0	0	0	172	186	0	0	173	184	161	161	0	0	193	199
Continent	2005	Falessadé	Falessadé	Falessadé	Falessadé			1	F	P128	173	181	0	0	190	190	0	0	173	211	161	161	266	266	199	202
Continent	2005	Falessadé	Falessadé	Falessadé	Falessadé			1	F	P129	173	179	171	187	172	184	0	0	175	195	161	161	0	0	196	199
Continent	2005	Falessadé	Falessadé	Falessadé	Falessadé			1	F	P130	0	0	0	0	172	196	211	211	179	179	161	161	0	0	196	199
Continent	2005	Falessadé	Falessadé	Falessadé	Falessadé			1	M	P131	0	0	0	0	184	0	0	0	177	0	161	0	0	0	199	199
Continent	2005	Falessadé	Falessadé	Falessadé	Falessadé			1	M	P132	0	0	0	0	192	0	0	0	186	0	161	0	263	266	196	196
Continent	2005	Falessadé	Falessadé	Falessadé	Falessadé			1	F	P133	179	179	185	190	192	200	201	201	173	183	161	161	0	0	196	196
Continent	2005	Falessadé	Falessadé	Falessadé	Falessadé			1	F	P135	173	173	187	187	172	192	209	209	177	195	161	161	260	266	196	199
Continent	2005	Falessadé	Falessadé	Falessadé	Falessadé			1	F	P137	0	0	0	0	172	192	0	0	171	181	0	0	0	0	196	199
Continent	2005	Falessadé	Falessadé	Falessadé	Falessadé			1	M	P138	0	0	0	0	172	0	0	0	175	0	161	0	257	269	196	199
Continent	2005	Falessadé	Falessadé	Falessadé	Falessadé			1	F	P139	0	0	0	0	172	200	0	0	0	0	161	161	0	0	196	202
Continent	2005	Dubréka	Wayenkory	Tenia	Tenia	13.5828	9.79712	2	F	P91	181	193	185	193	192	196	197	197	173	199	161	161	266	269	190	199
Continent	2005	Dubréka	Wayenkory	Tenia	Tenia	13.5828	9.79712	2	F	P92	179	187	187	191	192	196	197	197	173	185	157	157	266	266	190	199
Continent	2005	Dubréka	Wayenkory	Tenia	Tenia	13.5828	9.79712	2	M	P93	181	0	185	0	172	0	197	197	187	0	161	0	266	269	199	202
Continent	2005	Dubréka	Wayenkory	Tenia	Tenia	13.5828	9.79712	2	F	P94	179	179	187	193	196	218	207	215	183	187	161	161	266	266	196	199
Continent	2005	Dubréka	Wayenkory	Tenia	Tenia	13.5828	9.79712	2	F	P95	183	185	181	187	172	172	211	211	175	179	161	161	266	266	196	196
Continent	2005	Dubréka	Wayenkory	Tenia	Tenia	13.5828	9.79712	2	F	P96	179	179	193	193	186	218	197	207	185	197	161	161	266	266	190	202
Continent	2005	Dubréka	Wayenkory	Tenia	Tenia	13.5828	9.79712	2	M	P97	173	0	187	0	172	0	0	0	179	0	161	0	266	266	199	202
Continent	2005	Dubréka	Wayenkory	Tenia	Tenia	13.5828	9.79712	2	F	P98	173	179	193	193	172	212	197	197	175	187	161	163	266	266	199	202
Continent	2005	Dubréka	Wayenkory	Tenia	Tenia	13.5828	9.79712	2	F	P99	179	191	185	193	172	192	197	197	187	191	157	161	266	266	199	205
Continent	2005	Dubréka	Wayenkory	Tenia	Tenia	13.5828	9.79712	2	F	P100	177	177	185	193	192	192	197	197	179	185	157	161	266	266	196	205
Continent	2005	Dubréka	Wayenkory	Wayenkory	Wayenkory	13.6156	9.80388	3	M	P101	179	0	185	0	172	0	197	197	181	0	161	0	263	266	196	199
Continent	2005	Dubréka	Wayenkory	Wayenkory	Wayenkory	13.6156	9.80388	3	F	P102	181	181	171	179	186	196	197	219	175	179	161	161	266	269	199	199
Continent	2005	Dubréka	Wayenkory	Wayenkory	Wayenkory	13.6156	9.80388	3	F	P114	175	217	179	185	172	198	195	197	171	183	161	161	266	266	190	196
Continent	2005	Dubréka	Wayenkory	Wayenkory	Wayenkory	13.6156	9.80388	3	M	P115	177	0	195	0	172	0	197	213	187	0	161	0	266	266	196	199
Continent	2005	Dubréka	Wayenkory	Wayenkory	Wayenkory	13.6156	9.80388	3	M	P116	179	0	193	0	194	0	197	209	175	0	157	0	260	269	202	202
Continent	2005	Dubréka	Wayenkory	Wayenkory	Wayenkory	13.6156	9.80388	3	M	P117	0	0	187	0	172	0	197	211	177	0	161	0	266	266	199	205
Continent	2005	Dubréka	Wayenkory	Wayenkory	Wayenkory	13.6156	9.80388	3	F	P121	179	187	0	0	196	200	211	219	179	183	161	161	260	266	196	199
Continent	2005	Dubréka	Wayenkory	Wayenkory	Wayenkory	13.6156	9.80388	3	F	P122	179	191	185	193	180	196	209	219	167	179	161	161	266	266	199	199
Continent	2005	Dubréka	Wayenkory	Wayenkory	Wayenkory	13.6156	9.80388	3	F	P123	179	181	185	189	172	172	197	211	173	187	161	161	266	266	196	196
Continent	2005	Dubréka	Magnokhoun	Gbenseké	Gbenseké1	13.6199	9.96427	4	F	P26	169	181	189	199	172	190	195	207	175	179	161	161	266	266	196	196
Continent	2005	Dubréka	Magnokhoun	Gbenseké	Gbenseké1	13.6199	9.96427	4	F	P27	173	179	193	193	172	196	195	207	179	183	157	157	266	266	196	199
Continent	2005	Dubréka	Magnokhoun	Gbenseké	Gbenseké1	13.6199	9.96427	4	M	P28	181	0	195	0	172	0	195	197	181	0	161	0	266	269	196	199
Continent	2005	Dubréka	Magnokhoun	Gbenseké	Gbenseké1	13.6199	9.96427	4	M	P34	169	0	193	0	188	0	201	201	173	0	161	0	266	272	199	199
Continent	2005	Dubréka	Magnokhoun	Gbenseké	Gbenseké1	13.6199	9.96427	4	M	P35	179	0	187	0	172	0	207	207	179	0	161	0	266	269	199	199
Continent	2005	Dubréka	Magnokhoun	Gbenseké	Gbenseké2	13.62	9.96461	5	F	P29	0	0	195	205	172	190	195	195	179	195	161	161	257	260	196	199
Continent	2005	Dubréka	Magnokhoun	Gbenseké	Gbenseké2	13.62	9.96461	5	M	P30	181	0	187	0	192	0	211	211	173	0	161	0	266	266	190	199
Continent	2005	Dubréka	Magnokhoun	Gbenseké	Gbenseké2	13.62	9.96461	5	M	P31	179	0	193	0	180	0	197	197	173	0	161	0	260	266	196	199
Continent	2005	Dubréka	Magnokhoun	Gbenseké	Gbenseké2	13.62	9.96461	5	M	P32	217	0	193	0	194	0	195	211	179	0	161	0	266	269	202	202
Continent	2005	Dubréka	Magnokhoun	Gbenseké	Gbenseké2	13.62	9.96461	5	M	P33	177	0	187	0	196	0	205	207	191	0	161	0	266	269	199	199
Continent	2005	Dubréka	Magnokhoun	Kangoléah	Kangoléah1	13.6458	9.98227	6	F	P36	179	179	185	195	172	172	195	201	175	187	157	161	260	269	190	196
Continent	2005	Dubréka	Magnokhoun	Kangoléah	Kangoléah1	13.6458	9.98227	6	F	P37	173	217	187	191	192	200	195	207	175	187	153	161	266	266	196	196
Continent	2005	Dubréka	Magnokhoun	Kangoléah	Kangoléah1	13.6458	9.98227	6	F	P38	179	179	189	195	172	196	197	197	185	185	161	161	266	266	196	196
Continent	2005	Dubréka	Magnokhoun	Kangoléah	Kangoléah1	13.6458	9.98227	6	F	P39	179	179	179	189	172	180	195	195	173	179	161	161	266	266	184	196
Continent	2005	Dubréka	Magnokhoun	Kangoléah	Kangoléah1	13.6458	9.98227	6	M	P40	177	0	191	0	190	0	197	209	189	0	161	0	266	266	190	199
Continent	2005	Dubréka	Magnokhoun	Kangoléah	Kangoléah1	13.6458	9.98227	6	M	P41	0	0	185	0	172	0	195	195	193	0	161	0	260	266	196	196
Continent	2005	Dubréka	Magnokhoun	Kangoléah	Kangoléah1	13.6458	9.98227	6	M	P42	0	0	195	0	190	0	201	209	183	0	161	0	266	269	199	205
Continent	2005	Dubréka	Magnokhoun	Kangoléah	Kangoléah2	13.6467	9.98176	7	F	P43	177	181	187	187	172	196	195	207	167	187	161	161	266	269	199	202
Continent	2005	Dubréka	Magnokhoun	Kangoléah	Kangoléah2	13.6467	9.98176	7	F	P44	173	183	0	0	172	192	197	197	177	183	163	163	266	266	196	196
Continent	2005	Dubréka	Magnokhoun	Kangoléah	Kangoléah2	13.6467	9.98176	7	F	P45	179	193	187	193	186	196	197	207	173	177	161	161	266	266	202	202
Continent	2005	Dubréka	Magnokhoun	Kangoléah	Kangoléah2	13.6467	9.98176	7	F	P46	0	0	173	179	172	184	195	207	179	193	153	161	269	269	196	196
Continent	2005	Dubréka	Magnokhoun	Sirayah	Sirayah1	13.6478	9.94664	8	M	P57	173	0	185	0	194	0	197	197	173	0	161	0	266	269	199	199
Continent	2005	Dubréka	Magnokhoun	Sirayah	Sirayah2	13.6497	9.9475	9	F	P55	0	0	0	0	172	190	0	0	173	179	161	161	266	269	196	199
Continent	2005	Dubréka	Magnokhoun	Sirayah	Sirayah2	13.6497	9.9475	9	M	P56	187	0	185	0	190	0	197	201	197	0	161	0	269	272	199	202
Continent	2005	Dubréka	Magnokhoun	Sirayah	Sirayah3	13.6507	9.9508	10	F	P53	0	0	171	195	172	184	0	0	173	177	161	161	266	269	196	199
Continent	2005	Dubréka	Magnokhoun	Sirayah	Sirayah3	13.6507	9.9508	10	M	P54	0	0	185	0	0	0	0	0	183	0	161	0	266	266	190	199
Continent	2005	Dubréka	Magnokhoun	Sirayah	Sirayah4	13.6518	9.95305	11	F	P51	179	215	185	193	190	198	197	197	179	183	161	161	260	266	190	199
Continent	2005	Dubréka	Magnokhoun	Sirayah	Sirayah4	13.6518	9.95305	11	M	P52	179	179	189	0	190	0	197	207	0	0	161	0	266	266	199	205
Continent	2005	Dubréka	Magnokhoun	Sirayah	Sirayah-Magnokhoun1	13.6533	9.95522	12	M	P48	0	0	193	0	188	0	197	201	181	0	161	0	263	266	199	199
Continent	2005	Dubréka	Magnokhoun	Sirayah	Sirayah-Magnokhoun1	13.6533	9.95522	12	F	P49	179	181	187	195	172	190	197	209	185	187	161	161	269	269	190	196
Continent	2005	Dubréka	Magnokhoun	Sirayah	Sirayah-Magnokhoun1	13.6533	9.95522	12	M	P50	0	0	187	0	172	0	0	0	173	0	161	0	257	266	193	199
Continent	2005	Dubréka	Magnokhoun	Sirayah	Sirayah-Magnokhoun2	13.6543	9.95483	13	M	P47	0	0	195	0	190	0	197	197	181	0	161	0	266	269	196	202
Continent	2005	Dubréka	Touguissoury	Touguissoury	Touguissoury1	13.6749	9.81725	14	M	P104	0	0	179	0	190	0	207	211	197	0	161	0	266	269	199	199
Continent	2005	Dubréka	Touguissoury	Touguissoury	Touguissoury2	13.6759	9.82174	15	M	P108	0	0	187	0	194	0	0	0	183	0	0	0	0	0	199	202
Continent	2005	Dubréka	Touguissoury	Touguissoury	Touguissoury3	13.6762	9.81992	16	M	P103	187	0	195	0	172	0	197	197	183	0	161	0	266	269	196	196
Continent	2005	Dubréka	Touguissoury	Touguissoury	Touguissoury4	13.6766	9.8192	17	M	P110	179	0	181	0	194	0	0	0	179	0	161	0	260	269	190	199
Continent	2005	Dubréka	Touguissoury	Touguissoury	Touguissoury4	13.6766	9.8192	17	M	P111	0	0	185	0	188	0	197	221	183	0	161	0	260	269	196	196
Continent	2005	Dubréka	Touguissoury	Touguissoury	Touguissoury4	13.6766	9.8192	17	M	P112	181	0	195	0	190	0	197	207	183	0	0	0	263	269	199	199
Continent	2005	Dubréka	Touguissoury	Touguissoury	Touguissoury5	13.6766	9.81636	18	M	P109	181	0	193	0	194	0	197	209	177	0	161	0	266	269	196	199
Continent	2005	Dubréka	Touguissoury	Touguissoury	Touguissoury5	13.6766	9.81636	18	M	P90	179	0	195	0	172	0	209	215	179	0	161	0	266	266	196	202
Continent	2005	Dubréka	Touguissoury	Touguissoury	Loboté	13.6815	9.81385	19	M	P89	179	0	183	0	200	0	195	207	173	0	161	0	269	269	196	199
Continent	2005	Dubréka	Touguissoury	Touguissoury	Loboté	13.6815	9.81385	19	F	P105	169	179	187	193	172	178	197	211	183	189	161	161	266	269	196	199
Continent	2005	Dubréka	Touguissoury	Touguissoury	Loboté	13.6815	9.81385	19	M	P106	179	0	195	0	210	0	197	209	179	0	161	0	266	266	196	196
Continent	2005	Dubréka	Touguissoury	Touguissoury	Loboté	13.6815	9.81385	19	M	P107	173	0	187	0	172	0	211	211	185	0	161	0	257	266	196	199
Continent	2005	Dubréka	Touguissoury	Touguissoury	Loboté	13.6815	9.81385	19	F	P118	179	217	187	193	172	188	197	207	183	197	161	161	266	269	196	199
Continent	2005	Dubréka	Touguissoury	Touguissoury	Loboté	13.6815	9.81385	19	F	P119	179	185	0	0	186	190	197	209	183	187	161	161	266	266	199	202
Continent	2005	Dubréka	Touguissoury	Touguissoury	Loboté	13.6815	9.81385	19	F	P120	177	189	187	195	186	194	197	197	183	197	161	161	266	266	196	199
Island	2005	Loos	Fotoba	Fotoba	Fotoba			20	F	P1	179	187	179	179	172	172	209	209	179	187	161	161	260	266	196	199
Island	2005	Loos	Fotoba	Fotoba	Fotoba			20	F	P2	177	181	187	187	172	196	201	201	177	179	161	161	266	266	196	199
Island	2005	Loos	Fotoba	Fotoba	Fotoba			20	M	P3	179	0	187	0	172	0	0	0	173	0	161	0	260	263	199	199
Island	2005	Loos	Fotoba	Fotoba	Fotoba			20	F	P4	179	179	187	187	172	172	201	201	173	187	161	161	266	266	196	196
Island	2005	Loos	Fotoba	Fotoba	Fotoba			20	M	P5	179	0	179	0	172	0	0	0	173	0	161	0	263	263	199	199
Island	2005	Loos	Fotoba	Fotoba	Fotoba			20	F	P6	181	187	187	187	172	172	211	211	167	197	161	161	266	266	196	199
Island	2005	Loos	Fotoba	Fotoba	Fotoba			20	M	P7	181	0	179	0	172	0	0	0	187	0	161	0	260	266	199	202
Island	2005	Loos	Fotoba	Fotoba	Fotoba			20	M	P8	187	0	187	0	172	0	195	195	179	0	161	0	266	266	199	199
Island	2005	Loos	Fotoba	Fotoba	Fotoba			20	M	P9	187	0	187	0	172	0	0	0	179	0	161	0	263	266	190	196
Island	2005	Loos	Fotoba	Fotoba	Fotoba			20	M	P10	181	0	179	0	172	0	195	195	187	0	161	0	266	266	196	199
Island	2005	Loos	Fotoba	Fotoba	Fotoba			20	F	P11	179	181	187	205	172	172	209	209	173	173	161	161	263	266	196	199
Island	2005	Loos	Fotoba	Fotoba	Fotoba			20	M	P12	177	0	187	0	172	0	195	195	175	0	161	0	266	266	196	199
Island	2005	Loos	Fotoba	Fotoba	Fotoba			20	F	P13	187	187	179	179	172	194	195	201	187	187	161	161	266	269	199	202
Island	2005	Loos	Fotoba	Fotoba	Fotoba			20	M	P14	0	187	172	0	200	0	0	0	173	0	161	0	260	266	196	199
Island	2005	Loos	Fotoba	Fotoba	Fotoba			20	M	P15	181	0	179	0	172	0	195	195	187	0	161	0	266	266	199	199
Island	2005	Loos	Fotoba	Fotoba	Fotoba			20	M	P16	181	0	187	0	172	0	0	0	175	0	161	0	263	263	196	199
Island	2005	Loos	Fotoba	Fotoba	Fotoba			20	F	P17	179	181	179	179	172	172	195	195	187	187	161	161	263	266	196	196
Island	2005	Loos	Fotoba	Fotoba	Fotoba			20	M	P18	179	0	187	0	196	0	195	209	187	0	161	0	263	266	196	199
Island	2005	Loos	Fotoba	Fotoba	Fotoba			20	F	P19	0	0	0	0	172	172	0	0	0	0	161	161	0	0	196	199
Island	2005	Loos	Fotoba	Fotoba	Fotoba			20	F	P20	177	181	187	205	172	172	195	209	175	183	161	161	266	266	196	199
Island	2005	Loos	Fotoba	Fotoba	Fotoba			20	M	P21	187	0	187	0	172	0	195	195	175	0	161	0	266	266	199	199
Island	2005	Loos	Fotoba	Fotoba	Fotoba			20	F	P22	177	181	181	187	172	172	195	195	167	173	161	161	266	266	190	196
Island	2005	Loos	Fotoba	Fotoba	Fotoba			20	F	P23	181	181	179	187	190	194	201	201	173	173	161	161	266	266	190	199
Island	2005	Loos	Fotoba	Fotoba	Fotoba			20	M	P24	187	0	187	0	172	0	195	195	167	0	161	0	266	266	199	202
Island	2005	Loos	Fotoba	Fotoba	Fotoba			20	M	P25	179	0	187	0	172	0	0	0	181	0	161	0	266	266	196	199
Island	2006	Loos	Fotoba	Fotoba	Fotoba			21	F	F1	179	181	179	187	172	172	195	195	173	175	161	161	266	266	190	196
Island	2006	Loos	Fotoba	Fotoba	Fotoba			21	F	F2	179	181	179	179	172	190	195	195	175	186	161	161	263	266	190	196
Island	2006	Loos	Fotoba	Fotoba	Fotoba			21	F	F3	177	179	179	187	172	194	195	195	173	175	161	161	266	266	196	196
Island	2006	Loos	Fotoba	Fotoba	Fotoba			21	F	F4	177	181	187	187	172	172	195	195	173	173	161	161	266	266	190	199
Island	2006	Loos	Fotoba	Fotoba	Fotoba			21	F	F5	187	187	181	187	172	172	195	195	175	186	161	161	266	269	190	199
Island	2006	Loos	Fotoba	Fotoba	Fotoba			21	F	F6	181	181	179	179	172	194	209	209	175	186	161	161	263	266	196	196
Island	2006	Loos	Fotoba	Fotoba	Fotoba			21	F	F7	179	187	179	179	172	172	211	211	167	173	161	161	266	266	196	199
Island	2006	Loos	Fotoba	Fotoba	Fotoba			21	M	F8	181	0	187	0	172	0	211	211	167	0	0	161	266	266	196	199
Island	2006	Loos	Fotoba	Fotoba	Fotoba			21	M	F9	187	0	0	0	172	0	195	195	186	0	0	161	266	266	199	199
Island	2006	Loos	Fotoba	Fotoba	Fotoba			21	M	F10	181	0	187	0	172	0	195	195	175	0	0	161	263	263	199	199
Island	2006	Loos	Fotoba	Fotoba	Fotoba			21	M	F11	187	0	179	0	172	0	211	211	173	0	0	161	266	266	196	196
Island	2006	Loos	Fotoba	Fotoba	Fotoba			21	M	F12	187	0	179	0	172	0	211	211	186	0	0	161	266	266	196	202
Island	2006	Loos	Fotoba	Fotoba	Fotoba			21	M	F13	177	0	0	0	172	0	211	211	175	0	0	161	263	266	199	199
Island	2006	Loos	Fotoba	Fotoba	Fotoba			21	M	F14	181	0	179	0	172	0	211	211	175	0	0	161	266	266	199	199
Island	2006	Loos	Fotoba	Fotoba	Fotoba			21	M	F15	181	0	187	0	172	0	195	195	175	0	0	161	266	266	196	199
Island	2006	Loos	Fotoba	Fotoba	Fotoba			21	M	F16	179	0	179	0	172	0	195	201	173	0	0	161	266	266	196	199
Island	2006	Loos	Fotoba	Fotoba	Fotoba			21	M	F17	0	0	187	0	172	0	211	211	173	0	0	161	266	266	196	196
Island	2006	Loos	Fotoba	Fotoba	Fotoba			21	M	F18	181	0	187	0	172	0	211	211	186	0	0	161	263	266	196	199
Island	2006	Loos	Fotoba	Fotoba	Fotoba			21	M	F19	181	0	187	0	172	0	201	201	175	0	0	161	260	263	199	199
Island	2006	Loos	Fotoba	Fotoba	Fotoba			21	M	F20	187	0	187	0	172	0	195	195	173	0	0	161	263	266	199	199
Island	2006	Loos	Fotoba	Fotoba	Fotoba			21	M	F21	179	0	179	0	172	0	211	211	175	0	0	161	266	266	196	199
Island	2006	Loos	Kassa	Kassa	Kassa-North			22	F	P4F1	177	179	185	185	172	172	0	0	175	181	161	161	260	266	196	199
Island	2006	Loos	Kassa	Kassa	Kassa-North			22	M	P4M1	181	0	187	0	192	0	201	201	175	0	161	0	266	266	196	196
Island	2006	Loos	Kassa	Kassa	Kassa-North			22	F	P4F2	177	181	187	187	172	192	0	0	175	183	161	161	251	269	196	199
Island	2006	Loos	Kassa	Kassa	Kassa-North			22	M	P4M2	181	0	181	0	172	0	201	201	175	0	161	0	266	269	196	196
Island	2006	Loos	Kassa	Kassa	Kassa-North			22	F	P4F3	177	181	0	0	172	172	0	0	175	175	161	161	260	266	196	199
Island	2006	Loos	Kassa	Kassa	Kassa-North			22	M	P4M3	181	0	185	0	194	0	195	195	181	0	161	0	266	266	196	196
Island	2006	Loos	Kassa	Kassa	Kassa-North			22	F	P4F4	179	187	187	195	172	192	0	0	173	183	161	161	266	266	196	196
Island	2006	Loos	Kassa	Kassa	Kassa-North			22	M	P4M4	187	0	195	0	172	0	0	0	175	0	161	0	260	266	196	196
Island	2006	Loos	Kassa	Kassa	Kassa-North			22	F	P4F5	181	181	179	187	192	194	201	201	173	193	161	161	266	266	196	196
Island	2006	Loos	Kassa	Kassa	Kassa-North			22	M	P4M5	187	0	187	0	172	0	0	0	197	0	161	0	260	266	196	199
Island	2006	Loos	Kassa	Kassa	Kassa-North			22	F	P4F6	179	181	187	195	192	194	195	195	173	173	161	161	251	266	196	196
Island	2006	Loos	Kassa	Kassa	Kassa-North			22	F	P4F7	181	187	0	0	194	194	195	195	175	181	161	161	266	266	196	196
Island	2006	Loos	Kassa	Kassa	Kassa-North			22	F	P4F8	181	181	185	195	172	194	195	195	167	181	161	161	251	266	196	202
Island	2006	Loos	Kassa	Kassa	Kassa-North			22	F	P4F9	177	187	185	185	172	194	0	0	177	181	161	161	266	266	196	196
Island	2006	Loos	Kassa	Kassa	Kassa-North			22	F	P4F10	181	181	195	195	172	194	0	0	175	175	161	161	266	266	196	199
Island	2006	Loos	Kassa	Kassa	Kassa-North			22	F	P4F11	177	181	0	0	172	172	195	195	173	173	161	161	260	266	196	199
Island	2006	Loos	Kassa	Kassa	Kassa-North			22	F	P4F12	177	187	179	187	172	194	0	0	173	175	161	161	266	266	199	199
Island	2006	Loos	Kassa	Kassa	Kassa-North			22	F	P51F1	187	187	187	187	172	194	0	0	175	175	161	161	266	266	196	202
Island	2006	Loos	Kassa	Kassa	Kassa-North			22	M	P52M	177	0	195	0	190	0	0	0	175	0	161	0	266	266	196	199
Island	2006	Loos	Kassa	Kassa	Kassa-South			23	F	P81F	177	179	187	187	172	194	209	209	173	183	161	161	266	266	196	196
Island	2006	Loos	Kassa	Kassa	Kassa-South			23	F	P82F	179	193	187	187	172	172	201	201	173	175	161	161	266	266	196	196
Island	2006	Loos	Kassa	Kassa	Kassa-South			23	M	P83M	187	0	187	0	172	0	201	201	173	0	161	0	263	266	196	202
Island	2007	Loos	Kassa	Kassa	Kassa-North			24	F	Pd1	177	177	184	195	172	194	201	201	0	0	0	0	266	266	0	0	178	188	0	0
Island	2007	Loos	Kassa	Kassa	Kassa-North			24	M	Pd2	181	0	195	0	172	0	0	0	173	0	161	0	251	260	196	199	188	188	116	142
Island	2007	Loos	Kassa	Kassa	Kassa-North			24	F	Pd3	187	187	0	0	172	190	0	0	175	181	161	161	0	0	196	199	178	178	116	138
Island	2007	Loos	Kassa	Kassa	Kassa-North			24	F	Pd4	181	181	184	186	172	194	0	0	193	193	0	0	260	266	196	202	178	188	116	116
Island	2007	Loos	Kassa	Kassa	Kassa-North			24	M	Pd5	181	0	186	0	172	0	0	0	193	0	161	0	266	269	196	196	198	198	132	156
Island	2007	Loos	Kassa	Kassa	Kassa-North			24	F	Pd6	181	181	179	186	194	194	0	0	175	181	161	161	251	260	0	0	198	198	116	116
Island	2007	Loos	Kassa	Kassa	Kassa-North			24	F	Pd7	187	187	0	0	172	194	0	0	0	0	161	161	266	266	196	199	184	184	132	158
Island	2007	Loos	Kassa	Kassa	Kassa-North			24	M	Pd8	187	0	184	0	172	0	219	219	173	0	161	0	266	266	196	199	178	178	116	124
Island	2007	Loos	Kassa	Kassa	Kassa-North			24	M	Pd9	187	0	186	0	194	0	201	201	167	0	0	0	266	266	196	202	188	188	116	132
Island	2007	Loos	Kassa	Kassa	Kassa-North			24	F	Pd10	181	181	179	179	172	192	0	0	175	175	161	161	251	251	196	196	188	188	116	132
Island	2007	Loos	Kassa	Kassa	Kassa-North			24	F	Pd11	179	181	187	195	172	172	195	195	175	175	161	161	260	266	199	199	0	0	116	132
Island	2007	Loos	Kassa	Kassa	Kassa-North			24	M	Pd12	181	0	195	0	172	0	209	209	175	0	161	0	266	266	199	199	188	188	116	116
Island	2007	Loos	Kassa	Kassa	Kassa-North			24	F	Pd13	177	187	184	186	172	172	0	0	175	175	161	161	266	266	190	199	188	188	142	154
Island	2007	Loos	Kassa	Kassa	Kassa-North			24	F	Pd14	177	193	179	186	194	194	201	211	175	175	161	161	260	266	196	199	188	188	116	140
Island	2007	Loos	Kassa	Kassa	Kassa-North			24	M	Pd22	177	0	179	0	194	0	201	201	180	0	161	0	251	266	196	199	188	188	138	138
Island	2007	Loos	Kassa	Kassa	Kassa-North			24	F	Pd23	181	181	187	187	172	190	0	0	175	175	161	161	266	266	196	196	178	188	116	116
Island	2007	Loos	Kassa	Kassa	Kassa-North			24	F	Pd24	177	181	179	187	194	194	201	201	175	193	161	161	266	266	196	196	188	188	116	116
Island	2007	Loos	Kassa	Kassa	Kassa-North			24	M	Pd25	173	0	187	0	172	0	0	0	181	0	161	0	266	269	199	199	188	188	116	138
Island	2007	Loos	Kassa	Kassa	Kassa-South			25	M	Pd15	179	0	187	0	172	0	0	0	173	0	161	0	266	266	196	199	188	198	116	116
Island	2007	Loos	Kassa	Kassa	Kassa-South			25	M	Pd16	187	0	207	0	172	0	195	195	167	0	161	0	263	266	196	196	188	190	116	116
Island	2007	Loos	Kassa	Kassa	Kassa-South			25	F	Pd17	181	181	187	195	190	194	0	0	175	175	161	161	266	266	196	199	188	188	138	138
Island	2007	Loos	Kassa	Kassa	Kassa-South			25	M	Pd18	181	0	187	0	194	0	195	211	173	0	0	0	266	266	196	196	198	198	132	154
Island	2007	Loos	Kassa	Kassa	Kassa-South			25	F	Pd19	177	179	186	207	172	172	195	195	175	175	161	161	260	266	196	196	184	198	138	138
Island	2007	Loos	Kassa	Kassa	Kassa-South			25	F	Pd20	181	181	187	187	172	172	195	195	167	167	161	161	266	266	196	199	184	184	116	132
Island	2007	Loos	Kassa	Kassa	Kassa-South			25	F	Pd21	177	183	186	195	172	172	0	0	173	173	161	161	260	266	196	199	0	0	142	142
Island	2007	Loos	Kassa	Kassa	Kassa-South			25	F	Pd26	177	183	0	0	172	172	0	0	175	175	161	161	266	266	199	202	188	188	130	140
Island	2007	Loos	Kassa	Kassa	Kassa-South			25	M	Pd27	181	0	193	0	190	0	195	195	173	0	161	0	260	266	190	199	188	188	116	116
Island	2007	Loos	Kassa	Kassa	Kassa-South			25	M	Pd28	187	0	186	0	172	0	0	0	173	0	161	0	266	269	196	199	0	0	138	156
Island	2007	Loos	Kassa	Kassa	Kassa-South			25	F	Pd29	181	181	186	186	172	172	0	0	167	173	161	161	266	266	196	199	198	198	116	138
Island	2007	Loos	Kassa	Kassa	Kassa-South			25	F	Pd30	181	187	186	195	172	172	0	0	175	193	161	161	266	269	196	199	188	188	132	132
